# Supplementary material for: Oxygen Vacancy Modification MIL-125(Ti) Promotes CO2 Photoreduction to CO with Near 100% Selectivity
Source: Materials (Basel). 2025 Mar 18;18(6):1343. doi: 10.3390/ma18061343 (PMC11943590; doi:10.3390/ma18061343)
Supplement: Supplementary file 1 [file materials-18-01343-s001.zip]

Archive with 1 entries (1 files):
- materials-3526232-supplementary.pdf
